# Supplementary material for: Association Between Urinary Phthalate Metabolites and Early Spontaneous Abortion
Source: Toxics. 2026 Mar 30;14(4):300. doi: 10.3390/toxics14040300 (PMC13120065; doi:10.3390/toxics14040300)
Supplement: Supplementary file 1 [file toxics-14-00300-s001.zip]

Archive with 1 entries (1 files):
- toxics-4155502-supplementary.pdf
